# Supplementary material for: Diagnosis of Human Leptospirosis: Comparison of Microscopic Agglutination Test with Recombinant LigA/B Antigen-Based In-House IgM Dot ELISA Dipstick Test and Latex Agglutination Test Using Bayesian Latent Class Model and MAT as Gold Standard
Source: Diagnostics (Basel). 2022 Jun 13;12(6):1455. doi: 10.3390/diagnostics12061455 (PMC9221883; doi:10.3390/diagnostics12061455)
Supplement: Supplementary file 1 [file diagnostics-12-01455-s001.zip]

Archive with 1 entries (1 files):
- diagnostics-1716237-supplementary.pdf
